# Supplementary material for: Increased spending on low-value care during the COVID-19 pandemic in Virginia
Source: Health Aff Sch. 2024 Oct 23;2(11):qxae133. doi: 10.1093/haschl/qxae133 (PMC11549685; doi:10.1093/haschl/qxae133)
Supplement: qxae133_Supplementary_Data [file qxae133_supplementary_data.zip]

Archive with 3 entries (3 files):
- ALL coi_disclosure HA Rockwell_Low Value Va.8.5.24.docx
- CLEAN APPENDIX_Low-Value Virginia HA Resub 10.16.24.docx
- COI Discloure Rider Russell Mafi.docx
